# Supplementary material for: Deep Immunophenotyping of Circulating T and B Cells in Relapsing Adult-Onset Still’s Disease
Source: Curr Issues Mol Biol. 2024 Feb 1;46(2):1177–91. doi: 10.3390/cimb46020075 (PMC10887416; doi:10.3390/cimb46020075)
Supplement: Supplementary file 1 [file cimb-46-00075-s001.zip]

Archive with 1 entries (1 files):
- cimb-2825065-supplementary.pdf
